# Supplementary material for: Estimation of the basic reproduction number of Alpha and Delta variants of COVID-19 pandemic in Iran
Source: PLoS One. 2022 May 17;17(5):e0265489. doi: 10.1371/journal.pone.0265489 (PMC9113584; doi:10.1371/journal.pone.0265489)
Supplement: S1 File — The dataset that was used for calculating Reproduction number for the Alpha variant. (TXT) [file pone.0265489.s001.txt]

8603
8308
8088
7802
7593
7980
8380
7802
7530
7620
7540
7260
7357
7290
7605
7506
7980
8120
8751
9310
10250
10330
11750
11660
11420
11680
13890
17430
20954
22586
22478
19666
21063
23311
24760
25582
25078
25261
21312
21644
24346
25492
24886
24092
22904
18230
19165
21026
20963
21713
19899
19272
17080
18698
20732
20150
15872
18409
17076
13576
14141
18408
18133
16409
14246
10145
7723
11291
14319
13930
12789
12428
11250
8005
8631
11005
11873
10468
9994
10253
7107
8876
11042
10687
11620
9657
9209
6442
5612
4907
8846
10598
12398
