# Supplementary material for: Estimation of the basic reproduction number of Alpha and Delta variants of COVID-19 pandemic in Iran
Source: PLoS One. 2022 May 17;17(5):e0265489. doi: 10.1371/journal.pone.0265489 (PMC9113584; doi:10.1371/journal.pone.0265489)
Supplement: S2 File — The dataset that was used for calculating Reproduction number for the Delta variant. (TXT) [file pone.0265489.s002.txt]

11716
11059
11734
10820
7034
9758
12351
12717
11748
14303
13836
8341
13781
16025
16080
17212
23391
16596
11664
17664
20829
22750
23371
23655
21885
15139
22184
25441
27444
27379
20313
21814
18632
27146
31814
34951
33817
34433
24715
19846
32511
37189
39019
39375
38674
34913
26439
39619
40808
39139
42541
39049
39119
29700
36736
41194
50228
39174
31266
28833
24179
36419
38657
40623
39983
36758
36279
26034
31516
33780
31390
33170
30279
27621
20404
25870
27579
27138
26854
26821
21114
16654
20219
22541
22329
19731
18021
17605
12847
15975
17397
17564
17433
